# Supplementary material for: Ibuprofen plasma concentration profile in deliberate ibuprofen overdose with circulatory depression treated with therapeutic plasma exchange: a case report
Source: BMC Pharmacol Toxicol. 2017 Dec 12;18:81. doi: 10.1186/s40360-017-0187-9 (PMC5728060; doi:10.1186/s40360-017-0187-9)
Supplement: Additional file 1: — Measured Ibuprofen in plasma (IPC), creatinine and norepinephrine doses, and predicted IPC elimination. Raw Data Set of the measured Ibuprofen in plasma, creatinine and norepinephrine levels and the calculated values for the interpolation of predicted IPC elimination. A - Time course of Ibuprofen plasma concentration measured/predicted and serum-creatinine. B – Norepinephrine-dose and blood pH over time. C – Logarithmic plasma concentration of Ibuprofen (measured/predicted) over time. (XLSX 53 kb) [file 40360_2017_187_MOESM1_ESM.xlsx]

## Sheet: Figure 1A
Time [min]	Ibuprofen [mg/L]		Time predicted [min]	Predicted data ibuprofen [mg/L]			Time creatinine [min]	Creatinine [mg/dL]
0	550		0	556.849			-66
115	430		8.008	546.838			0	1.2
310	275		16.016	537.008			60
380	200		24.024	527.354			115	1.6
445	180		32.032	517.873			160	1.6
490	170		40.04	508.563			220	1.6
790	270		48.048	499.42			280	1.6
1225	320		56.0561	490.442			310	1.6
2285	105		64.0641	481.625			380	1.6
2975	99.5		72.0721	472.967			411
3675	30		80.0801	464.464			445	1.6
4390	20		88.0881	456.114			465	1.6
5120	15.5		96.0961	447.914			490	1.6
6535	4.6		104.104	439.862			550	1.6
7975	3.85		112.112	431.954			610	1.6
			120.12	424.189			640	1.6
			128.128	416.563			790	1.6
			136.136	409.074			880	1.6
			144.144	401.72			910	1.3
			152.152	394.498			970	1.3
			160.16	387.406			1000
			168.168	380.442			1030	1.3
			176.176	373.602			1100
			184.184	366.886			1225	1.3
			192.192	360.29			1280
			200.2	353.813			1385
			208.208	347.452			1440	1.3
			216.216	341.206			1565
			224.224	335.072			1657
			232.232	329.048			1720	1.3
			240.24	323.133			2020	1.3
			248.248	317.324			2231
			256.256	311.619			2285	2.8
			264.264	306.017			2410	2.8
			272.272	300.515			2590
			280.28	295.113			2680	2.8
			288.288	289.807			2740
			296.296	284.597			2868
			304.304	279.481			2910	2.8
			312.312	274.457			2975	2.8
			320.32	269.523			3290
			328.328	264.677			3475
			336.336	259.919			3675	3.5
			344.344	255.246			3820	3.5
			352.352	250.658			3880	3.5
			360.36	246.151			4120
			368.368	241.726			4248
			376.376	237.381			4390	3.5
			384.384	233.113			4597
			392.392	228.922			4740
			400.4	224.807			5120	3.2
			408.408	220.765			5301
			416.416	216.797			5427
			424.424	212.899			5515
			432.432	209.072			5571
			440.44	205.313			5710
			448.448	201.622			6005
			456.456	197.998			6195
			464.464	194.438			6385
			472.472	190.943			6535	4.4
			480.48	187.51			6910
			488.488	184.139			7320
			496.496	180.829			7975	5
			504.505	177.578			9688	4.6
			512.513	174.385			11154	4.4
			520.521	171.25			15537	4
			528.529	168.172
			536.537	165.148
			544.545	162.179
			552.553	159.264
			560.561	156.401
			568.569	153.589
			576.577	150.828
			584.585	148.116
			592.593	145.454
			600.601	142.839
			608.609	140.271
			616.617	137.749
			624.625	135.273
			632.633	132.841
			640.641	130.453
			648.649	128.107
			656.657	125.804
			664.665	123.543
			672.673	121.322
			680.681	119.141
			688.689	116.999
			696.697	114.895
			704.705	112.83
			712.713	110.802
			720.721	108.81
			728.729	106.854
			736.737	104.933
			744.745	103.046
			752.753	101.194
			760.761	99.3744
			768.769	97.5879
			776.777	95.8335
			784.785	94.1107
			792.793	92.4188
			800.801	90.7573
			808.809	89.1257
			816.817	87.5235
			824.825	85.95
			832.833	84.4049
			840.841	82.8875
			848.849	81.3974
			856.857	79.934
			864.865	78.497
			872.873	77.0859
			880.881	75.7
			888.889	74.3391
			896.897	73.0027
			904.905	71.6903
			912.913	70.4015
			920.921	69.1359
			928.929	67.893
			936.937	66.6724
			944.945	65.4738
			952.953	64.2968
			960.961	63.1409
			968.969	62.0058
			976.977	60.891
			984.985	59.7964
			992.993	58.7214
			1001	57.6657
			1009.01	56.629
			1017.02	55.611
			1025.03	54.6112
			1033.03	53.6295
			1041.04	52.6653
			1049.05	51.7186
			1057.06	50.7888
			1065.07	49.8757
			1073.07	48.9791
			1081.08	48.0986
			1089.09	47.2339
			1097.1	46.3847
			1105.11	45.5508
			1113.11	44.732
			1121.12	43.9278
			1129.13	43.1381
			1137.14	42.3626
			1145.15	41.601
			1153.15	40.8531
			1161.16	40.1187
			1169.17	39.3974
			1177.18	38.6892
			1185.19	37.9936
			1193.19	37.3106
			1201.2	36.6399
			1209.21	35.9812
			1217.22	35.3343
			1225.23	34.6991
			1233.23	34.0753
			1241.24	33.4627
			1249.25	32.8611
			1257.26	32.2704
			1265.27	31.6902
			1273.27	31.1205
			1281.28	30.561
			1289.29	30.0116
			1297.3	29.4721
			1305.31	28.9423
			1313.31	28.422
			1321.32	27.911
			1329.33	27.4092
			1337.34	26.9165
			1345.35	26.4326
			1353.35	25.9574
			1361.36	25.4907
			1369.37	25.0325
			1377.38	24.5825
			1385.39	24.1405
			1393.39	23.7065
			1401.4	23.2804
			1409.41	22.8618
			1417.42	22.4508
			1425.43	22.0472
			1433.43	21.6509
			1441.44	21.2617
			1449.45	20.8794
			1457.46	20.5041
			1465.47	20.1354
			1473.47	19.7735
			1481.48	19.418
			1489.49	19.0689
			1497.5	18.7261
			1505.51	18.3894
			1513.51	18.0588
			1521.52	17.7342
			1529.53	17.4154
			1537.54	17.1023
			1545.55	16.7948
			1553.55	16.4929
			1561.56	16.1964
			1569.57	15.9052
			1577.58	15.6193
			1585.59	15.3385
			1593.59	15.0628
			1601.6	14.792
			1609.61	14.526
			1617.62	14.2649
			1625.63	14.0085
			1633.63	13.7566
			1641.64	13.5093
			1649.65	13.2664
			1657.66	13.0279
			1665.67	12.7937
			1673.67	12.5637
			1681.68	12.3379
			1689.69	12.1161
			1697.7	11.8983
			1705.71	11.6843
			1713.71	11.4743
			1721.72	11.268
			1729.73	11.0654
			1737.74	10.8665
			1745.75	10.6712
			1753.75	10.4793
			1761.76	10.2909
			1769.77	10.1059
			1777.78	9.9243
			1785.79	9.7458
			1793.79	9.5706
			1801.8	9.3986
			1809.81	9.2296
			1817.82	9.0637
			1825.83	8.9007
			1833.83	8.7407
			1841.84	8.5836
			1849.85	8.4293
			1857.86	8.2777
			1865.87	8.1289
			1873.87	7.9828
			1881.88	7.8393
			1889.89	7.6984
			1897.9	7.56
			1905.91	7.424
			1913.91	7.2906
			1921.92	7.1595
			1929.93	7.0308
			1937.94	6.9044
			1945.95	6.7803
			1953.95	6.6584
			1961.96	6.5387
			1969.97	6.4211
			1977.98	6.3057
			1985.99	6.1923
			1993.99	6.081
			2002	5.9717
			2010.01	5.8643
			2018.02	5.7589
			2026.03	5.6554
			2034.03	5.5537
			2042.04	5.4539
			2050.05	5.3558
			2058.06	5.2595
			2066.07	5.165
			2074.07	5.0721
			2082.08	4.981
			2090.09	4.8914
			2098.1	4.8035
			2106.11	4.7171
			2114.11	4.6323
			2122.12	4.549
			2130.13	4.4673
			2138.14	4.387
			2146.15	4.3081
			2154.15	4.2306
			2162.16	4.1546
			2170.17	4.0799
			2178.18	4.0065
			2186.19	3.9345
			2194.19	3.8638
			2202.2	3.7943
			2210.21	3.7261
			2218.22	3.6591
			2226.23	3.5933
			2234.23	3.5287
			2242.24	3.4653
			2250.25	3.403
			2258.26	3.3418
			2266.27	3.2818
			2274.27	3.2228
			2282.28	3.1648
			2290.29	3.1079
			2298.3	3.0521
			2306.31	2.9972
			2314.31	2.9433
			2322.32	2.8904
			2330.33	2.8384
			2338.34	2.7874
			2346.35	2.7373
			2354.35	2.6881
			2362.36	2.6398
			2370.37	2.5923
			2378.38	2.5457
			2386.39	2.4999
			2394.39	2.455
			2402.4	2.4109
			2410.41	2.3675
			2418.42	2.325
			2426.43	2.2832
			2434.43	2.2421
			2442.44	2.2018
			2450.45	2.1622
			2458.46	2.1233
			2466.47	2.0852
			2474.47	2.0477
			2482.48	2.0109
			2490.49	1.9747
			2498.5	1.9392
			2506.51	1.9044
			2514.51	1.8701
			2522.52	1.8365
			2530.53	1.8035
			2538.54	1.7711
			2546.55	1.7392
			2554.55	1.708
			2562.56	1.6773
			2570.57	1.6471
			2578.58	1.6175
			2586.59	1.5884
			2594.59	1.5599
			2602.6	1.5318
			2610.61	1.5043
			2618.62	1.4772
			2626.63	1.4507
			2634.63	1.4246
			2642.64	1.399
			2650.65	1.3738
			2658.66	1.3491
			2666.67	1.3249
			2674.67	1.3011
			2682.68	1.2777
			2690.69	1.2547
			2698.7	1.2322
			2706.71	1.21
			2714.71	1.1883
			2722.72	1.1669
			2730.73	1.1459
			2738.74	1.1253
			2746.75	1.1051
			2754.75	1.0852
			2762.76	1.0657
			2770.77	1.0465
			2778.78	1.0277
			2786.79	1.0093
			2794.79	0.9911
			2802.8	0.9733
			2810.81	0.9558
			2818.82	0.9386
			2826.83	0.9217
			2834.83	0.9052
			2842.84	0.8889
			2850.85	0.8729
			2858.86	0.8572
			2866.87	0.8418
			2874.87	0.8267
			2882.88	0.8118
			2890.89	0.7972
			2898.9	0.7829
			2906.91	0.7688
			2914.91	0.755
			2922.92	0.7414
			2930.93	0.7281
			2938.94	0.715
			2946.95	0.7021
			2954.95	0.6895
			2962.96	0.6771
			2970.97	0.665
			2978.98	0.653
			2986.99	0.6413
			2994.99	0.6297
			3003	0.6184
			3011.01	0.6073
			3019.02	0.5964
			3027.03	0.5857
			3035.04	0.5751
			3043.04	0.5648
			3051.05	0.5546
			3059.06	0.5447
			3067.07	0.5349
			3075.08	0.5253
			3083.08	0.5158
			3091.09	0.5065
			3099.1	0.4974
			3107.11	0.4885
			3115.12	0.4797
			3123.12	0.4711
			3131.13	0.4626
			3139.14	0.4543
			3147.15	0.4461
			3155.16	0.4381
			3163.16	0.4302
			3171.17	0.4225
			3179.18	0.4149
			3187.19	0.4074
			3195.2	0.4001
			3203.2	0.3929
			3211.21	0.3859
			3219.22	0.3789
			3227.23	0.3721
			3235.24	0.3654
			3243.24	0.3589
			3251.25	0.3524
			3259.26	0.3461
			3267.27	0.3398
			3275.28	0.3337
			3283.28	0.3277
			3291.29	0.3218
			3299.3	0.3161
			3307.31	0.3104
			3315.32	0.3048
			3323.32	0.2993
			3331.33	0.2939
			3339.34	0.2887
			3347.35	0.2835
			3355.36	0.2784
			3363.36	0.2734
			3371.37	0.2685
			3379.38	0.2636
			3387.39	0.2589
			3395.4	0.2542
			3403.4	0.2497
			3411.41	0.2452
			3419.42	0.2408
			3427.43	0.2364
			3435.44	0.2322
			3443.44	0.228
			3451.45	0.2239
			3459.46	0.2199
			3467.47	0.2159
			3475.48	0.2121
			3483.48	0.2082
			3491.49	0.2045
			3499.5	0.2008
			3507.51	0.1972
			3515.52	0.1937
			3523.52	0.1902
			3531.53	0.1868
			3539.54	0.1834
			3547.55	0.1801
			3555.56	0.1769
			3563.56	0.1737
			3571.57	0.1706
			3579.58	0.1675
			3587.59	0.1645
			3595.6	0.1615
			3603.6	0.1586
			3611.61	0.1558
			3619.62	0.153
			3627.63	0.1502
			3635.64	0.1475
			3643.64	0.1449
			3651.65	0.1423
			3659.66	0.1397
			3667.67	0.1372
			3675.68	0.1347
			3683.68	0.1323
			3691.69	0.1299
			3699.7	0.1276
			3707.71	0.1253
			3715.72	0.1231
			3723.72	0.1208
			3731.73	0.1187
			3739.74	0.1165
			3747.75	0.1144
			3755.76	0.1124
			3763.76	0.1104
			3771.77	0.1084
			3779.78	0.1064
			3787.79	0.1045
			3795.8	0.1026
			3803.8	0.1008
			3811.81	0.099
			3819.82	0.0972
			3827.83	0.0955
			3835.84	0.0937
			3843.84	0.0921
			3851.85	0.0904
			3859.86	0.0888
			3867.87	0.0872
			3875.88	0.0856
			3883.88	0.0841
			3891.89	0.0826
			3899.9	0.0811
			3907.91	0.0796
			3915.92	0.0782
			3923.92	0.0768
			3931.93	0.0754
			3939.94	0.074
			3947.95	0.0727
			3955.96	0.0714
			3963.96	0.0701
			3971.97	0.0689
			3979.98	0.0676
			3987.99	0.0664
			3996	0.0652
			4004	0.064
			4012.01	0.0629
			4020.02	0.0618
			4028.03	0.0606
			4036.04	0.0596
			4044.04	0.0585
			4052.05	0.0574
			4060.06	0.0564
			4068.07	0.0554
			4076.08	0.0544
			4084.08	0.0534
			4092.09	0.0525
			4100.1	0.0515
			4108.11	0.0506
			4116.12	0.0497
			4124.12	0.0488
			4132.13	0.0479
			4140.14	0.047
			4148.15	0.0462
			4156.16	0.0454
			4164.16	0.0446
			4172.17	0.0438
			4180.18	0.043
			4188.19	0.0422
			4196.2	0.0414
			4204.2	0.0407
			4212.21	0.04
			4220.22	0.0392
			4228.23	0.0385
			4236.24	0.0378
			4244.24	0.0372
			4252.25	0.0365
			4260.26	0.0358
			4268.27	0.0352
			4276.28	0.0346
			4284.28	0.0339
			4292.29	0.0333
			4300.3	0.0327
			4308.31	0.0321
			4316.32	0.0316
			4324.32	0.031
			4332.33	0.0304
			4340.34	0.0299
			4348.35	0.0294
			4356.36	0.0288
			4364.36	0.0283
			4372.37	0.0278
			4380.38	0.0273
			4388.39	0.0268
			4396.4	0.0263
			4404.4	0.0259
			4412.41	0.0254
			4420.42	0.0249
			4428.43	0.0245
			4436.44	0.024
			4444.44	0.0236
			4452.45	0.0232
			4460.46	0.0228
			4468.47	0.0224
			4476.48	0.022
			4484.48	0.0216
			4492.49	0.0212
			4500.5	0.0208
			4508.51	0.0204
			4516.52	0.0201
			4524.52	0.0197
			4532.53	0.0193
			4540.54	0.019
			4548.55	0.0187
			4556.56	0.0183
			4564.56	0.018
			4572.57	0.0177
			4580.58	0.0173
			4588.59	0.017
			4596.6	0.0167
			4604.6	0.0164
			4612.61	0.0161
			4620.62	0.0158
			4628.63	0.0156
			4636.64	0.0153
			4644.64	0.015
			4652.65	0.0147
			4660.66	0.0145
			4668.67	0.0142
			4676.68	0.014
			4684.68	0.0137
			4692.69	0.0135
			4700.7	0.0132
			4708.71	0.013
			4716.72	0.0127
			4724.72	0.0125
			4732.73	0.0123
			4740.74	0.0121
			4748.75	0.0119
			4756.76	0.0116
			4764.76	0.0114
			4772.77	0.0112
			4780.78	0.011
			4788.79	0.0108
			4796.8	0.0106
			4804.8	0.0104
			4812.81	0.0103
			4820.82	0.0101
			4828.83	0.0098848
			4836.84	0.0097071
			4844.84	0.0095326
			4852.85	0.0093612
			4860.86	0.0091929
			4868.87	0.0090276
			4876.88	0.0088653
			4884.88	0.008706
			4892.89	0.0085495
			4900.9	0.0083958
			4908.91	0.0082448
			4916.92	0.0080966
			4924.92	0.007951
			4932.93	0.0078081
			4940.94	0.0076677
			4948.95	0.0075299
			4956.96	0.0073945
			4964.96	0.0072616
			4972.97	0.007131
			4980.98	0.0070028
			4988.99	0.0068769
			4997	0.0067533
			5005.01	0.0066319
			5013.01	0.0065127
			5021.02	0.0063956
			5029.03	0.0062806
			5037.04	0.0061677
			5045.05	0.0060568
			5053.05	0.0059479
			5061.06	0.005841
			5069.07	0.005736
			5077.08	0.0056329
			5085.09	0.0055316
			5093.09	0.0054322
			5101.1	0.0053345
			5109.11	0.0052386
			5117.12	0.0051444
			5125.13	0.005052
			5133.13	0.0049611
			5141.14	0.004872
			5149.15	0.0047844
			5157.16	0.0046984
			5165.17	0.0046139
			5173.17	0.0045309
			5181.18	0.0044495
			5189.19	0.0043695
			5197.2	0.0042909
			5205.21	0.0042138
			5213.21	0.0041381
			5221.22	0.0040637
			5229.23	0.0039906
			5237.24	0.0039189
			5245.25	0.0038484
			5253.25	0.0037792
			5261.26	0.0037113
			5269.27	0.0036446
			5277.28	0.003579
			5285.29	0.0035147
			5293.29	0.0034515
			5301.3	0.0033895
			5309.31	0.0033285
			5317.32	0.0032687
			5325.33	0.0032099
			5333.33	0.0031522
			5341.34	0.0030956
			5349.35	0.0030399
			5357.36	0.0029853
			5365.37	0.0029316
			5373.37	0.0028789
			5381.38	0.0028271
			5389.39	0.0027763
			5397.4	0.0027264
			5405.41	0.0026774
			5413.41	0.0026293
			5421.42	0.002582
			5429.43	0.0025356
			5437.44	0.00249
			5445.45	0.0024452
			5453.45	0.0024013
			5461.46	0.0023581
			5469.47	0.0023157
			5477.48	0.0022741
			5485.49	0.0022332
			5493.49	0.002193
			5501.5	0.0021536
			5509.51	0.0021149
			5517.52	0.0020769
			5525.53	0.0020395
			5533.53	0.0020029
			5541.54	0.0019669
			5549.55	0.0019315
			5557.56	0.0018968
			5565.57	0.0018627
			5573.57	0.0018292
			5581.58	0.0017963
			5589.59	0.001764
			5597.6	0.0017323
			5605.61	0.0017012
			5613.61	0.0016706
			5621.62	0.0016406
			5629.63	0.0016111
			5637.64	0.0015821
			5645.65	0.0015537
			5653.65	0.0015257
			5661.66	0.0014983
			5669.67	0.0014714
			5677.68	0.0014449
			5685.69	0.0014189
			5693.69	0.0013934
			5701.7	0.0013684
			5709.71	0.0013438
			5717.72	0.0013196
			5725.73	0.0012959
			5733.73	0.0012726
			5741.74	0.0012497
			5749.75	0.0012273
			5757.76	0.0012052
			5765.77	0.0011835
			5773.77	0.0011622
			5781.78	0.0011414
			5789.79	0.0011208
			5797.8	0.0011007
			5805.81	0.0010809
			5813.81	0.0010615
			5821.82	0.0010424
			5829.83	0.0010236
			5837.84	0.0010052
			5845.85	0.00098716
			5853.85	0.00096942
			5861.86	0.00095199
			5869.87	0.00093488
			5877.88	0.00091807
			5885.89	0.00090156
			5893.89	0.00088536
			5901.9	0.00086944
			5909.91	0.00085381
			5917.92	0.00083846
			5925.93	0.00082339
			5933.93	0.00080858
			5941.94	0.00079405
			5949.95	0.00077977
			5957.96	0.00076576
			5965.97	0.00075199
			5973.97	0.00073847
			5981.98	0.00072519
			5989.99	0.00071216
			5998	0.00069935
			6006.01	0.00068678
			6014.01	0.00067443
			6022.02	0.00066231
			6030.03	0.0006504
			6038.04	0.00063871
			6046.05	0.00062723
			6054.05	0.00061595
			6062.06	0.00060488
			6070.07	0.00059401
			6078.08	0.00058333
			6086.09	0.00057284
			6094.09	0.00056254
			6102.1	0.00055243
			6110.11	0.0005425
			6118.12	0.00053274
			6126.13	0.00052317
			6134.13	0.00051376
			6142.14	0.00050453
			6150.15	0.00049546
			6158.16	0.00048655
			6166.17	0.0004778
			6174.17	0.00046921
			6182.18	0.00046078
			6190.19	0.00045249
			6198.2	0.00044436
			6206.21	0.00043637
			6214.21	0.00042853
			6222.22	0.00042082
			6230.23	0.00041326
			6238.24	0.00040583
			6246.25	0.00039853
			6254.25	0.00039137
			6262.26	0.00038433
			6270.27	0.00037742
			6278.28	0.00037064
			6286.29	0.00036397
			6294.29	0.00035743
			6302.3	0.000351
			6310.31	0.00034469
			6318.32	0.0003385
			6326.33	0.00033241
			6334.33	0.00032644
			6342.34	0.00032057
			6350.35	0.0003148
			6358.36	0.00030915
			6366.37	0.00030359
			6374.37	0.00029813
			6382.38	0.00029277
			6390.39	0.00028751
			6398.4	0.00028234
			6406.41	0.00027726
			6414.41	0.00027228
			6422.42	0.00026738
			6430.43	0.00026258
			6438.44	0.00025786
			6446.45	0.00025322
			6454.45	0.00024867
			6462.46	0.0002442
			6470.47	0.00023981
			6478.48	0.0002355
			6486.49	0.00023126
			6494.49	0.00022711
			6502.5	0.00022302
			6510.51	0.00021901
			6518.52	0.00021508
			6526.53	0.00021121
			6534.53	0.00020741
			6542.54	0.00020368
			6550.55	0.00020002
			6558.56	0.00019643
			6566.57	0.00019289
			6574.57	0.00018943
			6582.58	0.00018602
			6590.59	0.00018268
			6598.6	0.00017939
			6606.61	0.00017617
			6614.61	0.000173
			6622.62	0.00016989
			6630.63	0.00016684
			6638.64	0.00016384
			6646.65	0.00016089
			6654.65	0.000158
			6662.66	0.00015516
			6670.67	0.00015237
			6678.68	0.00014963
			6686.69	0.00014694
			6694.69	0.0001443
			6702.7	0.0001417
			6710.71	0.00013916
			6718.72	0.00013666
			6726.73	0.0001342
			6734.73	0.00013179
			6742.74	0.00012942
			6750.75	0.00012709
			6758.76	0.00012481
			6766.77	0.00012256
			6774.77	0.00012036
			6782.78	0.0001182
			6790.79	0.00011607
			6798.8	0.00011398
			6806.81	0.00011193
			6814.81	0.00010992
			6822.82	0.00010795
			6830.83	0.00010601
			6838.84	0.0001041
			6846.85	0.00010223
			6854.85	0.00010039
			6862.86	9.8585e-05
			6870.87	9.6813e-05
			6878.88	9.5073e-05
			6886.89	9.3363e-05
			6894.89	9.1685e-05
			6902.9	9.0037e-05
			6910.91	8.8418e-05
			6918.92	8.6829e-05
			6926.93	8.5268e-05
			6934.93	8.3735e-05
			6942.94	8.2229e-05
			6950.95	8.0751e-05
			6958.96	7.9299e-05
			6966.97	7.7874e-05
			6974.97	7.6474e-05
			6982.98	7.5099e-05
			6990.99	7.3749e-05
			6999	7.2423e-05
			7007.01	7.1121e-05
			7015.02	6.9843e-05
			7023.02	6.8587e-05
			7031.03	6.7354e-05
			7039.04	6.6143e-05
			7047.05	6.4954e-05
			7055.06	6.3786e-05
			7063.06	6.264e-05
			7071.07	6.1513e-05
			7079.08	6.0408e-05
			7087.09	5.9322e-05
			7095.1	5.8255e-05
			7103.1	5.7208e-05
			7111.11	5.6179e-05
			7119.12	5.5169e-05
			7127.13	5.4178e-05
			7135.14	5.3204e-05
			7143.14	5.2247e-05
			7151.15	5.1308e-05
			7159.16	5.0386e-05
			7167.17	4.948e-05
			7175.18	4.859e-05
			7183.18	4.7717e-05
			7191.19	4.6859e-05
			7199.2	4.6016e-05
			7207.21	4.5189e-05
			7215.22	4.4377e-05
			7223.22	4.3579e-05
			7231.23	4.2796e-05
			7239.24	4.2026e-05
			7247.25	4.1271e-05
			7255.26	4.0529e-05
			7263.26	3.98e-05
			7271.27	3.9085e-05
			7279.28	3.8382e-05
			7287.29	3.7692e-05
			7295.3	3.7014e-05
			7303.3	3.6349e-05
			7311.31	3.5696e-05
			7319.32	3.5054e-05
			7327.33	3.4424e-05
			7335.34	3.3805e-05
			7343.34	3.3197e-05
			7351.35	3.26e-05
			7359.36	3.2014e-05
			7367.37	3.1439e-05
			7375.38	3.0873e-05
			7383.38	3.0318e-05
			7391.39	2.9773e-05
			7399.4	2.9238e-05
			7407.41	2.8713e-05
			7415.42	2.8196e-05
			7423.42	2.7689e-05
			7431.43	2.7192e-05
			7439.44	2.6703e-05
			7447.45	2.6223e-05
			7455.46	2.5751e-05
			7463.46	2.5288e-05
			7471.47	2.4834e-05
			7479.48	2.4387e-05
			7487.49	2.3949e-05
			7495.5	2.3518e-05
			7503.5	2.3096e-05
			7511.51	2.268e-05
			7519.52	2.2273e-05
			7527.53	2.1872e-05
			7535.54	2.1479e-05
			7543.54	2.1093e-05
			7551.55	2.0714e-05
			7559.56	2.0341e-05
			7567.57	1.9976e-05
			7575.58	1.9617e-05
			7583.58	1.9264e-05
			7591.59	1.8918e-05
			7599.6	1.8577e-05
			7607.61	1.8243e-05
			7615.62	1.7916e-05
			7623.62	1.7593e-05
			7631.63	1.7277e-05
			7639.64	1.6967e-05
			7647.65	1.6662e-05
			7655.66	1.6362e-05
			7663.66	1.6068e-05
			7671.67	1.5779e-05
			7679.68	1.5495e-05
			7687.69	1.5217e-05
			7695.7	1.4943e-05
			7703.7	1.4675e-05
			7711.71	1.4411e-05
			7719.72	1.4152e-05
			7727.73	1.3897e-05
			7735.74	1.3647e-05
			7743.74	1.3402e-05
			7751.75	1.3161e-05
			7759.76	1.2925e-05
			7767.77	1.2692e-05
			7775.78	1.2464e-05
			7783.78	1.224e-05
			7791.79	1.202e-05
			7799.8	1.1804e-05
			7807.81	1.1592e-05
			7815.82	1.1383e-05
			7823.82	1.1179e-05
			7831.83	1.0978e-05
			7839.84	1.078e-05
			7847.85	1.0586e-05
			7855.86	1.0396e-05
			7863.86	1.0209e-05
			7871.87	1.0026e-05
			7879.88	9.8455e-06
			7887.89	9.6685e-06
			7895.9	9.4946e-06
			7903.9	9.324e-06
			7911.91	9.1563e-06
			7919.92	8.9917e-06
			7927.93	8.8301e-06
			7935.94	8.6713e-06
			7943.94	8.5154e-06
			7951.95	8.3624e-06
			7959.96	8.212e-06
			7967.97	8.0644e-06
			7975.98	7.9194e-06
			7983.98	7.777e-06
			7991.99	7.6372e-06
			8000	7.4999e-06

## Sheet: Figure 1B
Time [min]	Blood pH	Norepinephrine [µg/kg/min]
-66	7.29
0	7.16	0.0969
60	7.19
115	7.26	0.0194
160		0.2713
220		0.3101
280		0.2713
310	7.25	0.2326
380		0.2132
411	7.22
445		0.1163
465		0.0775
490	7.3	0.0581
550		0.0388
610		0.0194
640	7.36	0.0096899
790	7.34	0.0194
880		0.0581
910		0.0388
970		0.0194
1000	7.34
1030		0
1100	7.33
1225	7.28	0
1280	7.26
1385	7.29
1440		0.0194
1565	7.3
1657	7.34
1720		0.0096899
2020		0.0194
2231	7.36
2285		0.0194
2410		0.0291
2590	7.32
2680		0.0194
2740	7.32
2868	7.31
2910		0.0291
2975	7.23	0.0484
3290	7.36
3475	7.3
3675	7.34	0.0388
3820		0.0291
3880		0
4120	7.37
4248	7.36
4390	7.3	0
4597	7.42
4740	7.4
5120	7.42	0
5301	7.43
5427	7.32
5515	7.34
5571	7.35
5710	7.36
6005	7.37
6195	7.42
6385	7.42
6535	7.42	0
6910	7.43
7320	7.41
7975	7.38	0
9688		0
11154		0
15537		0

## Sheet: Figure 1C
Time [min]	Ibuprofen [mg/L]		Time predicted [min]	Predicted data ibuprofen [mg/L]
0	550		0	552.712
115	430		8.008	549.721
310	275		16.016	546.746
380	200		24.024	543.787
445	180		32.032	540.844
490	170		40.04	537.917
790	270		48.048	535.006
1225	320		56.0561	532.111
2285	105		64.0641	529.231
2975	99.5		72.0721	526.367
3675	30		80.0801	523.518
4390	20		88.0881	520.685
5120	15.5		96.0961	517.867
6535	4.6		104.104	515.064
7975	3.85		112.112	512.277
			120.12	509.505
			128.128	506.747
			136.136	504.005
			144.144	501.277
			152.152	498.564
			160.16	495.866
			168.168	493.183
			176.176	490.514
			184.184	487.859
			192.192	485.219
			200.2	482.593
			208.208	479.981
			216.216	477.384
			224.224	474.8
			232.232	472.231
			240.24	469.675
			248.248	467.133
			256.256	464.605
			264.264	462.091
			272.272	459.59
			280.28	457.103
			288.288	454.629
			296.296	452.169
			304.304	449.721
			312.312	447.288
			320.32	444.867
			328.328	442.459
			336.336	440.065
			344.344	437.683
			352.352	435.315
			360.36	432.959
			368.368	430.616
			376.376	428.285
			384.384	425.967
			392.392	423.662
			400.4	421.369
			408.408	419.089
			416.416	416.821
			424.424	414.565
			432.432	412.322
			440.44	410.09
			448.448	407.871
			456.456	405.663
			464.464	403.468
			472.472	401.285
			480.48	399.113
			488.488	396.953
			496.496	394.805
			504.505	392.668
			512.513	390.543
			520.521	388.429
			528.529	386.327
			536.537	384.237
			544.545	382.157
			552.553	380.089
			560.561	378.032
			568.569	375.986
			576.577	373.951
			584.585	371.928
			592.593	369.915
			600.601	367.913
			608.609	365.922
			616.617	363.941
			624.625	361.972
			632.633	360.013
			640.641	358.065
			648.649	356.127
			656.657	354.199
			664.665	352.283
			672.673	350.376
			680.681	348.48
			688.689	346.594
			696.697	344.718
			704.705	342.853
			712.713	340.997
			720.721	339.152
			728.729	337.316
			736.737	335.491
			744.745	333.675
			752.753	331.869
			760.761	330.073
			768.769	328.287
			776.777	326.51
			784.785	324.743
			792.793	322.986
			800.801	321.238
			808.809	319.5
			816.817	317.77
			824.825	316.051
			832.833	314.34
			840.841	312.639
			848.849	310.947
			856.857	309.264
			864.865	307.591
			872.873	305.926
			880.881	304.27
			888.889	302.624
			896.897	300.986
			904.905	299.357
			912.913	297.737
			920.921	296.126
			928.929	294.523
			936.937	292.929
			944.945	291.344
			952.953	289.767
			960.961	288.199
			968.969	286.639
			976.977	285.088
			984.985	283.545
			992.993	282.011
			1001	280.485
			1009.01	278.967
			1017.02	277.457
			1025.03	275.955
			1033.03	274.462
			1041.04	272.977
			1049.05	271.499
			1057.06	270.03
			1065.07	268.569
			1073.07	267.115
			1081.08	265.67
			1089.09	264.232
			1097.1	262.802
			1105.11	261.38
			1113.11	259.965
			1121.12	258.558
			1129.13	257.159
			1137.14	255.767
			1145.15	254.383
			1153.15	253.006
			1161.16	251.637
			1169.17	250.275
			1177.18	248.921
			1185.19	247.574
			1193.19	246.234
			1201.2	244.901
			1209.21	243.576
			1217.22	242.258
			1225.23	240.947
			1233.23	239.643
			1241.24	238.346
			1249.25	237.056
			1257.26	235.773
			1265.27	234.497
			1273.27	233.228
			1281.28	231.966
			1289.29	230.71
			1297.3	229.462
			1305.31	228.22
			1313.31	226.985
			1321.32	225.756
			1329.33	224.535
			1337.34	223.32
			1345.35	222.111
			1353.35	220.909
			1361.36	219.713
			1369.37	218.524
			1377.38	217.342
			1385.39	216.166
			1393.39	214.996
			1401.4	213.832
			1409.41	212.675
			1417.42	211.524
			1425.43	210.379
			1433.43	209.241
			1441.44	208.108
			1449.45	206.982
			1457.46	205.862
			1465.47	204.748
			1473.47	203.64
			1481.48	202.538
			1489.49	201.442
			1497.5	200.351
			1505.51	199.267
			1513.51	198.189
			1521.52	197.116
			1529.53	196.049
			1537.54	194.988
			1545.55	193.933
			1553.55	192.884
			1561.56	191.84
			1569.57	190.802
			1577.58	189.769
			1585.59	188.742
			1593.59	187.721
			1601.6	186.705
			1609.61	185.694
			1617.62	184.689
			1625.63	183.69
			1633.63	182.696
			1641.64	181.707
			1649.65	180.724
			1657.66	179.745
			1665.67	178.773
			1673.67	177.805
			1681.68	176.843
			1689.69	175.886
			1697.7	174.934
			1705.71	173.987
			1713.71	173.046
			1721.72	172.109
			1729.73	171.178
			1737.74	170.251
			1745.75	169.33
			1753.75	168.414
			1761.76	167.502
			1769.77	166.596
			1777.78	165.694
			1785.79	164.797
			1793.79	163.906
			1801.8	163.019
			1809.81	162.136
			1817.82	161.259
			1825.83	160.386
			1833.83	159.518
			1841.84	158.655
			1849.85	157.796
			1857.86	156.942
			1865.87	156.093
			1873.87	155.248
			1881.88	154.408
			1889.89	153.572
			1897.9	152.741
			1905.91	151.915
			1913.91	151.093
			1921.92	150.275
			1929.93	149.462
			1937.94	148.653
			1945.95	147.848
			1953.95	147.048
			1961.96	146.252
			1969.97	145.461
			1977.98	144.674
			1985.99	143.891
			1993.99	143.112
			2002	142.337
			2010.01	141.567
			2018.02	140.801
			2026.03	140.039
			2034.03	139.281
			2042.04	138.527
			2050.05	137.778
			2058.06	137.032
			2066.07	136.29
			2074.07	135.553
			2082.08	134.819
			2090.09	134.09
			2098.1	133.364
			2106.11	132.642
			2114.11	131.924
			2122.12	131.21
			2130.13	130.5
			2138.14	129.794
			2146.15	129.092
			2154.15	128.393
			2162.16	127.698
			2170.17	127.007
			2178.18	126.32
			2186.19	125.636
			2194.19	124.956
			2202.2	124.28
			2210.21	123.607
			2218.22	122.938
			2226.23	122.273
			2234.23	121.611
			2242.24	120.953
			2250.25	120.299
			2258.26	119.648
			2266.27	119
			2274.27	118.356
			2282.28	117.716
			2290.29	117.078
			2298.3	116.445
			2306.31	115.815
			2314.31	115.188
			2322.32	114.565
			2330.33	113.945
			2338.34	113.328
			2346.35	112.715
			2354.35	112.105
			2362.36	111.498
			2370.37	110.894
			2378.38	110.294
			2386.39	109.697
			2394.39	109.104
			2402.4	108.513
			2410.41	107.926
			2418.42	107.342
			2426.43	106.761
			2434.43	106.183
			2442.44	105.609
			2450.45	105.037
			2458.46	104.469
			2466.47	103.903
			2474.47	103.341
			2482.48	102.782
			2490.49	102.225
			2498.5	101.672
			2506.51	101.122
			2514.51	100.575
			2522.52	100.03
			2530.53	99.4891
			2538.54	98.9507
			2546.55	98.4152
			2554.55	97.8826
			2562.56	97.3528
			2570.57	96.826
			2578.58	96.302
			2586.59	95.7808
			2594.59	95.2625
			2602.6	94.7469
			2610.61	94.2342
			2618.62	93.7242
			2626.63	93.2169
			2634.63	92.7125
			2642.64	92.2107
			2650.65	91.7117
			2658.66	91.2154
			2666.67	90.7217
			2674.67	90.2307
			2682.68	89.7424
			2690.69	89.2568
			2698.7	88.7737
			2706.71	88.2933
			2714.71	87.8155
			2722.72	87.3402
			2730.73	86.8675
			2738.74	86.3974
			2746.75	85.9299
			2754.75	85.4648
			2762.76	85.0023
			2770.77	84.5423
			2778.78	84.0847
			2786.79	83.6297
			2794.79	83.1771
			2802.8	82.727
			2810.81	82.2793
			2818.82	81.834
			2826.83	81.3911
			2834.83	80.9506
			2842.84	80.5125
			2850.85	80.0768
			2858.86	79.6434
			2866.87	79.2124
			2874.87	78.7837
			2882.88	78.3574
			2890.89	77.9333
			2898.9	77.5115
			2906.91	77.0921
			2914.91	76.6749
			2922.92	76.2599
			2930.93	75.8472
			2938.94	75.4367
			2946.95	75.0285
			2954.95	74.6224
			2962.96	74.2186
			2970.97	73.8169
			2978.98	73.4174
			2986.99	73.0201
			2994.99	72.6249
			3003	72.2319
			3011.01	71.841
			3019.02	71.4522
			3027.03	71.0655
			3035.04	70.6809
			3043.04	70.2984
			3051.05	69.918
			3059.06	69.5396
			3067.07	69.1632
			3075.08	68.7889
			3083.08	68.4167
			3091.09	68.0464
			3099.1	67.6781
			3107.11	67.3119
			3115.12	66.9476
			3123.12	66.5853
			3131.13	66.2249
			3139.14	65.8665
			3147.15	65.5101
			3155.16	65.1555
			3163.16	64.8029
			3171.17	64.4522
			3179.18	64.1034
			3187.19	63.7565
			3195.2	63.4115
			3203.2	63.0683
			3211.21	62.727
			3219.22	62.3875
			3227.23	62.0499
			3235.24	61.7141
			3243.24	61.3801
			3251.25	61.0479
			3259.26	60.7175
			3267.27	60.3889
			3275.28	60.0621
			3283.28	59.7371
			3291.29	59.4138
			3299.3	59.0922
			3307.31	58.7724
			3315.32	58.4544
			3323.32	58.138
			3331.33	57.8234
			3339.34	57.5105
			3347.35	57.1992
			3355.36	56.8897
			3363.36	56.5818
			3371.37	56.2756
			3379.38	55.971
			3387.39	55.6681
			3395.4	55.3668
			3403.4	55.0672
			3411.41	54.7692
			3419.42	54.4728
			3427.43	54.178
			3435.44	53.8848
			3443.44	53.5932
			3451.45	53.3031
			3459.46	53.0147
			3467.47	52.7278
			3475.48	52.4424
			3483.48	52.1586
			3491.49	51.8763
			3499.5	51.5956
			3507.51	51.3163
			3515.52	51.0386
			3523.52	50.7624
			3531.53	50.4877
			3539.54	50.2145
			3547.55	49.9427
			3555.56	49.6724
			3563.56	49.4036
			3571.57	49.1362
			3579.58	48.8703
			3587.59	48.6058
			3595.6	48.3428
			3603.6	48.0812
			3611.61	47.821
			3619.62	47.5622
			3627.63	47.3048
			3635.64	47.0488
			3643.64	46.7941
			3651.65	46.5409
			3659.66	46.289
			3667.67	46.0385
			3675.68	45.7894
			3683.68	45.5416
			3691.69	45.2951
			3699.7	45.05
			3707.71	44.8062
			3715.72	44.5637
			3723.72	44.3225
			3731.73	44.0826
			3739.74	43.8441
			3747.75	43.6068
			3755.76	43.3708
			3763.76	43.1361
			3771.77	42.9026
			3779.78	42.6705
			3787.79	42.4395
			3795.8	42.2098
			3803.8	41.9814
			3811.81	41.7542
			3819.82	41.5283
			3827.83	41.3035
			3835.84	41.08
			3843.84	40.8577
			3851.85	40.6365
			3859.86	40.4166
			3867.87	40.1979
			3875.88	39.9804
			3883.88	39.764
			3891.89	39.5488
			3899.9	39.3348
			3907.91	39.1219
			3915.92	38.9102
			3923.92	38.6996
			3931.93	38.4901
			3939.94	38.2818
			3947.95	38.0747
			3955.96	37.8686
			3963.96	37.6637
			3971.97	37.4598
			3979.98	37.2571
			3987.99	37.0555
			3996	36.8549
			4004	36.6555
			4012.01	36.4571
			4020.02	36.2598
			4028.03	36.0636
			4036.04	35.8684
			4044.04	35.6743
			4052.05	35.4812
			4060.06	35.2892
			4068.07	35.0982
			4076.08	34.9083
			4084.08	34.7194
			4092.09	34.5315
			4100.1	34.3446
			4108.11	34.1587
			4116.12	33.9739
			4124.12	33.79
			4132.13	33.6071
			4140.14	33.4253
			4148.15	33.2444
			4156.16	33.0645
			4164.16	32.8855
			4172.17	32.7075
			4180.18	32.5305
			4188.19	32.3545
			4196.2	32.1794
			4204.2	32.0052
			4212.21	31.832
			4220.22	31.6598
			4228.23	31.4884
			4236.24	31.318
			4244.24	31.1485
			4252.25	30.98
			4260.26	30.8123
			4268.27	30.6455
			4276.28	30.4797
			4284.28	30.3147
			4292.29	30.1507
			4300.3	29.9875
			4308.31	29.8252
			4316.32	29.6638
			4324.32	29.5033
			4332.33	29.3436
			4340.34	29.1848
			4348.35	29.0269
			4356.36	28.8698
			4364.36	28.7135
			4372.37	28.5581
			4380.38	28.4036
			4388.39	28.2499
			4396.4	28.097
			4404.4	27.9449
			4412.41	27.7937
			4420.42	27.6433
			4428.43	27.4937
			4436.44	27.3449
			4444.44	27.1969
			4452.45	27.0497
			4460.46	26.9033
			4468.47	26.7577
			4476.48	26.6129
			4484.48	26.4689
			4492.49	26.3257
			4500.5	26.1832
			4508.51	26.0415
			4516.52	25.9006
			4524.52	25.7604
			4532.53	25.621
			4540.54	25.4823
			4548.55	25.3444
			4556.56	25.2072
			4564.56	25.0708
			4572.57	24.9352
			4580.58	24.8002
			4588.59	24.666
			4596.6	24.5325
			4604.6	24.3997
			4612.61	24.2677
			4620.62	24.1364
			4628.63	24.0057
			4636.64	23.8758
			4644.64	23.7466
			4652.65	23.6181
			4660.66	23.4903
			4668.67	23.3631
			4676.68	23.2367
			4684.68	23.111
			4692.69	22.9859
			4700.7	22.8615
			4708.71	22.7378
			4716.72	22.6147
			4724.72	22.4923
			4732.73	22.3706
			4740.74	22.2495
			4748.75	22.1291
			4756.76	22.0094
			4764.76	21.8902
			4772.77	21.7718
			4780.78	21.654
			4788.79	21.5368
			4796.8	21.4202
			4804.8	21.3043
			4812.81	21.189
			4820.82	21.0743
			4828.83	20.9603
			4836.84	20.8468
			4844.84	20.734
			4852.85	20.6218
			4860.86	20.5102
			4868.87	20.3992
			4876.88	20.2888
			4884.88	20.179
			4892.89	20.0698
			4900.9	19.9612
			4908.91	19.8532
			4916.92	19.7457
			4924.92	19.6389
			4932.93	19.5326
			4940.94	19.4269
			4948.95	19.3217
			4956.96	19.2172
			4964.96	19.1132
			4972.97	19.0097
			4980.98	18.9069
			4988.99	18.8045
			4997	18.7028
			5005.01	18.6015
			5013.01	18.5009
			5021.02	18.4008
			5029.03	18.3012
			5037.04	18.2021
			5045.05	18.1036
			5053.05	18.0056
			5061.06	17.9082
			5069.07	17.8113
			5077.08	17.7149
			5085.09	17.619
			5093.09	17.5237
			5101.1	17.4288
			5109.11	17.3345
			5117.12	17.2407
			5125.13	17.1474
			5133.13	17.0546
			5141.14	16.9623
			5149.15	16.8705
			5157.16	16.7792
			5165.17	16.6884
			5173.17	16.5981
			5181.18	16.5083
			5189.19	16.4189
			5197.2	16.3301
			5205.21	16.2417
			5213.21	16.1538
			5221.22	16.0664
			5229.23	15.9794
			5237.24	15.8929
			5245.25	15.8069
			5253.25	15.7214
			5261.26	15.6363
			5269.27	15.5517
			5277.28	15.4675
			5285.29	15.3838
			5293.29	15.3006
			5301.3	15.2178
			5309.31	15.1354
			5317.32	15.0535
			5325.33	14.972
			5333.33	14.891
			5341.34	14.8104
			5349.35	14.7303
			5357.36	14.6505
			5365.37	14.5712
			5373.37	14.4924
			5381.38	14.414
			5389.39	14.336
			5397.4	14.2584
			5405.41	14.1812
			5413.41	14.1045
			5421.42	14.0281
			5429.43	13.9522
			5437.44	13.8767
			5445.45	13.8016
			5453.45	13.7269
			5461.46	13.6526
			5469.47	13.5787
			5477.48	13.5053
			5485.49	13.4322
			5493.49	13.3595
			5501.5	13.2872
			5509.51	13.2153
			5517.52	13.1437
			5525.53	13.0726
			5533.53	13.0019
			5541.54	12.9315
			5549.55	12.8615
			5557.56	12.7919
			5565.57	12.7227
			5573.57	12.6538
			5581.58	12.5854
			5589.59	12.5172
			5597.6	12.4495
			5605.61	12.3821
			5613.61	12.3151
			5621.62	12.2485
			5629.63	12.1822
			5637.64	12.1163
			5645.65	12.0507
			5653.65	11.9855
			5661.66	11.9206
			5669.67	11.8561
			5677.68	11.7919
			5685.69	11.7281
			5693.69	11.6646
			5701.7	11.6015
			5709.71	11.5387
			5717.72	11.4763
			5725.73	11.4142
			5733.73	11.3524
			5741.74	11.291
			5749.75	11.2299
			5757.76	11.1691
			5765.77	11.1086
			5773.77	11.0485
			5781.78	10.9887
			5789.79	10.9293
			5797.8	10.8701
			5805.81	10.8113
			5813.81	10.7528
			5821.82	10.6946
			5829.83	10.6367
			5837.84	10.5791
			5845.85	10.5219
			5853.85	10.4649
			5861.86	10.4083
			5869.87	10.352
			5877.88	10.296
			5885.89	10.2402
			5893.89	10.1848
			5901.9	10.1297
			5909.91	10.0749
			5917.92	10.0204
			5925.93	9.9661
			5933.93	9.9122
			5941.94	9.8586
			5949.95	9.8052
			5957.96	9.7521
			5965.97	9.6994
			5973.97	9.6469
			5981.98	9.5947
			5989.99	9.5427
			5998	9.4911
			6006.01	9.4397
			6014.01	9.3886
			6022.02	9.3378
			6030.03	9.2873
			6038.04	9.237
			6046.05	9.187
			6054.05	9.1373
			6062.06	9.0879
			6070.07	9.0387
			6078.08	8.9898
			6086.09	8.9411
			6094.09	8.8927
			6102.1	8.8446
			6110.11	8.7967
			6118.12	8.7491
			6126.13	8.7018
			6134.13	8.6547
			6142.14	8.6079
			6150.15	8.5613
			6158.16	8.5149
			6166.17	8.4689
			6174.17	8.423
			6182.18	8.3774
			6190.19	8.3321
			6198.2	8.287
			6206.21	8.2422
			6214.21	8.1976
			6222.22	8.1532
			6230.23	8.1091
			6238.24	8.0652
			6246.25	8.0215
			6254.25	7.9781
			6262.26	7.935
			6270.27	7.892
			6278.28	7.8493
			6286.29	7.8068
			6294.29	7.7646
			6302.3	7.7226
			6310.31	7.6808
			6318.32	7.6392
			6326.33	7.5978
			6334.33	7.5567
			6342.34	7.5158
			6350.35	7.4752
			6358.36	7.4347
			6366.37	7.3945
			6374.37	7.3545
			6382.38	7.3147
			6390.39	7.2751
			6398.4	7.2357
			6406.41	7.1965
			6414.41	7.1576
			6422.42	7.1189
			6430.43	7.0803
			6438.44	7.042
			6446.45	7.0039
			6454.45	6.966
			6462.46	6.9283
			6470.47	6.8908
			6478.48	6.8535
			6486.49	6.8164
			6494.49	6.7795
			6502.5	6.7428
			6510.51	6.7063
			6518.52	6.6701
			6526.53	6.634
			6534.53	6.5981
			6542.54	6.5623
			6550.55	6.5268
			6558.56	6.4915
			6566.57	6.4564
			6574.57	6.4214
			6582.58	6.3867
			6590.59	6.3521
			6598.6	6.3177
			6606.61	6.2836
			6614.61	6.2496
			6622.62	6.2157
			6630.63	6.1821
			6638.64	6.1486
			6646.65	6.1154
			6654.65	6.0823
			6662.66	6.0493
			6670.67	6.0166
			6678.68	5.984
			6686.69	5.9517
			6694.69	5.9195
			6702.7	5.8874
			6710.71	5.8556
			6718.72	5.8239
			6726.73	5.7923
			6734.73	5.761
			6742.74	5.7298
			6750.75	5.6988
			6758.76	5.668
			6766.77	5.6373
			6774.77	5.6068
			6782.78	5.5764
			6790.79	5.5463
			6798.8	5.5163
			6806.81	5.4864
			6814.81	5.4567
			6822.82	5.4272
			6830.83	5.3978
			6838.84	5.3686
			6846.85	5.3395
			6854.85	5.3106
			6862.86	5.2819
			6870.87	5.2533
			6878.88	5.2249
			6886.89	5.1966
			6894.89	5.1685
			6902.9	5.1405
			6910.91	5.1127
			6918.92	5.085
			6926.93	5.0575
			6934.93	5.0301
			6942.94	5.0029
			6950.95	4.9758
			6958.96	4.9489
			6966.97	4.9221
			6974.97	4.8955
			6982.98	4.869
			6990.99	4.8426
			6999	4.8164
			7007.01	4.7904
			7015.02	4.7645
			7023.02	4.7387
			7031.03	4.713
			7039.04	4.6875
			7047.05	4.6621
			7055.06	4.6369
			7063.06	4.6118
			7071.07	4.5869
			7079.08	4.562
			7087.09	4.5374
			7095.1	4.5128
			7103.1	4.4884
			7111.11	4.4641
			7119.12	4.4399
			7127.13	4.4159
			7135.14	4.392
			7143.14	4.3682
			7151.15	4.3446
			7159.16	4.3211
			7167.17	4.2977
			7175.18	4.2744
			7183.18	4.2513
			7191.19	4.2283
			7199.2	4.2054
			7207.21	4.1827
			7215.22	4.16
			7223.22	4.1375
			7231.23	4.1151
			7239.24	4.0928
			7247.25	4.0707
			7255.26	4.0487
			7263.26	4.0268
			7271.27	4.005
			7279.28	3.9833
			7287.29	3.9617
			7295.3	3.9403
			7303.3	3.919
			7311.31	3.8978
			7319.32	3.8767
			7327.33	3.8557
			7335.34	3.8348
			7343.34	3.8141
			7351.35	3.7934
			7359.36	3.7729
			7367.37	3.7525
			7375.38	3.7322
			7383.38	3.712
			7391.39	3.6919
			7399.4	3.6719
			7407.41	3.652
			7415.42	3.6323
			7423.42	3.6126
			7431.43	3.5931
			7439.44	3.5736
			7447.45	3.5543
			7455.46	3.535
			7463.46	3.5159
			7471.47	3.4969
			7479.48	3.478
			7487.49	3.4591
			7495.5	3.4404
			7503.5	3.4218
			7511.51	3.4033
			7519.52	3.3849
			7527.53	3.3665
			7535.54	3.3483
			7543.54	3.3302
			7551.55	3.3122
			7559.56	3.2942
			7567.57	3.2764
			7575.58	3.2587
			7583.58	3.2411
			7591.59	3.2235
			7599.6	3.2061
			7607.61	3.1887
			7615.62	3.1715
			7623.62	3.1543
			7631.63	3.1372
			7639.64	3.1202
			7647.65	3.1034
			7655.66	3.0866
			7663.66	3.0699
			7671.67	3.0532
			7679.68	3.0367
			7687.69	3.0203
			7695.7	3.0039
			7703.7	2.9877
			7711.71	2.9715
			7719.72	2.9554
			7727.73	2.9394
			7735.74	2.9235
			7743.74	2.9077
			7751.75	2.892
			7759.76	2.8763
			7767.77	2.8608
			7775.78	2.8453
			7783.78	2.8299
			7791.79	2.8146
			7799.8	2.7993
			7807.81	2.7842
			7815.82	2.7691
			7823.82	2.7541
			7831.83	2.7392
			7839.84	2.7244
			7847.85	2.7097
			7855.86	2.695
			7863.86	2.6804
			7871.87	2.6659
			7879.88	2.6515
			7887.89	2.6371
			7895.9	2.6229
			7903.9	2.6087
			7911.91	2.5945
			7919.92	2.5805
			7927.93	2.5665
			7935.94	2.5526
			7943.94	2.5388
			7951.95	2.5251
			7959.96	2.5114
			7967.97	2.4978
			7975.98	2.4843
			7983.98	2.4709
			7991.99	2.4575
			8000	2.4442
